# Supplementary material for: Cell cytoskeleton and proliferation study for the RANKL‐induced RAW264.7 differentiation
Source: J Cell Mol Med. 2021 Mar 19;25(10):4649–57. doi: 10.1111/jcmm.16390 (PMC8107080; doi:10.1111/jcmm.16390)
Supplement: Supplementary file 1 — Supplementary Data [file JCMM-25-4649-s001.xlsx]

## Sheet: Sheet1
Culture media	Inducing Treatment
DMEM	N/A (Sham Control)
DMEM	35ng/ml RANKL
DMEM	10ng/ml M-CSF+35ng/ml RANKL
DMEM	5ng/ml LPS
DMEM	10ng/ml LPS
DMEM	5ng/ml IFN-γ
DMEM	10ng/ml IFN-γ
DMEM	5ng/ml LPS + 5ng/ml IFN-γ
DMEM	10ng/ml LPS + 10ng/ml IFN-γ
DMEM	5ng/ml LPS + 5ng/ml IFN-γ+10ng/ml M-CSF+35ng/ml RANKL
DMEM	5ng/ml LPS + 5ng/ml IFN-γ+35ng/ml RANKL
DMEM	10ng/ml LPS + 10ng/ml IFN-γ+10ng/ml M-CSF+35ng/ml RANKL
DMEM	10ng/ml LPS + 10ng/ml IFN-γ+35ng/ml RANKL
α-MEM	N/A (Sham Control)
α-MEM	35ng/ml RANKL
α-MEM	10ng/ml M-CSF+35ng/ml RANKL
α-MEM	5ng/ml LPS
α-MEM	10ng/ml LPS
α-MEM	5ng/ml IFN-γ
α-MEM	10ng/ml IFN-γ
α-MEM	5ng/ml LPS + 5ng/ml IFN-γ
α-MEM	10ng/ml LPS + 10ng/ml IFN-γ
α-MEM	5ng/ml LPS + 5ng/ml IFN-γ+10ng/ml M-CSF+35ng/ml RANKL
α-MEM	5ng/ml LPS + 5ng/ml IFN-γ+35ng/ml RANKL
α-MEM	10ng/ml LPS + 10ng/ml IFN-γ+10ng/ml M-CSF+35ng/ml RANKL
α-MEM	10ng/ml LPS + 10ng/ml IFN-γ+35ng/ml RANKL
RPMI-1640	N/A (Sham Control)
RPMI-1640	35ng/ml RANKL
RPMI-1640	10ng/ml M-CSF+35ng/ml RANKL
RPMI-1640	5ng/ml LPS
RPMI-1640	10ng/ml LPS
RPMI-1640	5ng/ml IFN-γ
RPMI-1640	10ng/ml IFN-γ
RPMI-1640	5ng/ml LPS + 5ng/ml IFN-γ
RPMI-1640	10ng/ml LPS + 10ng/ml IFN-γ
RPMI-1640	5ng/ml LPS + 5ng/ml IFN-γ+10ng/ml M-CSF+35ng/ml RANKL
RPMI-1640	5ng/ml LPS + 5ng/ml IFN-γ+35ng/ml RANKL
RPMI-1640	10ng/ml LPS + 10ng/ml IFN-γ+10ng/ml M-CSF+35ng/ml RANKL
RPMI-1640	10ng/ml LPS + 10ng/ml IFN-γ+35ng/ml RANKL
